# Supplementary material for: Epistemic trust and associations with psychopathology: Validation of the German version of the Epistemic Trust, Mistrust and Credulity-Questionnaire (ETMCQ)
Source: PLoS One. 2024 Nov 14;19(11):e0312995. doi: 10.1371/journal.pone.0312995 (PMC11563411; doi:10.1371/journal.pone.0312995)
Supplement: S1 File — (CSV) [file pone.0312995.s005.csv]

Case	Group	trust	mistrust	credulity
1	non-clinical	6,20	4,67	1,75
2	non-clinical	5,00	4,67	3,25
3	non-clinical	5,60	2,00	2,50
4	non-clinical	5,00	3,00	2,50
5	non-clinical	6,60	4,00	2,00
6	non-clinical	4,00	1,33	1,25
7	non-clinical	5,60	3,67	3,00
8	non-clinical	4,80	4,33	3,50
9	non-clinical	6,60	2,67	3,75
10	non-clinical	6,00	3,33	2,00
11	clinical	6,60	3,00	2,00
12	non-clinical	6,60	3,67	3,50
13	non-clinical	6,80	4,33	2,75
14	non-clinical	4,20	3,33	2,75
15	non-clinical	5,00	6,33	4,50
16	non-clinical	5,00	5,33	4,25
17	non-clinical	5,60	3,00	1,50
18	clinical	5,40	3,00	1,75
19	non-clinical	5,40	5,00	4,75
20	non-clinical	3,60	4,33	2,75
21	non-clinical	6,00	5,33	4,25
22	non-clinical	5,60	4,67	1,75
23	non-clinical	5,40	4,00	2,00
24	non-clinical	6,60	3,00	2,00
25	non-clinical	6,00	4,33	3,75
26	non-clinical	5,00	4,00	3,00
27	non-clinical	5,40	2,67	2,75
28	non-clinical	5,60	3,67	1,25
29	non-clinical	4,80	3,67	3,00
30	clinical	4,60	5,00	2,75
31	non-clinical	6,20	6,00	2,75
32	non-clinical	4,20	2,33	1,00
33	clinical	6,20	2,67	3,00
34	clinical	6,80	5,33	5,25
35	clinical	6,00	5,00	1,25
36	clinical	4,80	6,00	1,25
37	clinical	5,00	3,33	2,75
38	clinical	6,60	6,00	6,75
39	clinical	6,40	4,33	1,75
40	non-clinical	5,20	2,67	1,25
41	clinical	7,00	4,00	5,50
42	clinical	6,60	2,00	1,75
43	clinical	5,60	3,00	1,25
44	clinical	5,00	2,33	1,50
45	clinical	3,80	3,33	3,25
46	clinical	5,80	4,33	2,00
47	clinical	3,40	3,00	3,00
48	clinical	5,80	5,67	3,75
49	clinical	5,60	4,67	2,50
50	clinical	4,00	6,00	3,75
51	clinical	5,60	4,33	3,75
52	clinical	5,60	2,33	3,25
53	clinical	4,40	4,67	3,50
54	clinical	6,00	2,00	1,25
55	clinical	6,20	6,00	5,50
56	clinical	6,60	2,33	1,25
57	clinical	5,80	5,33	4,75
58	clinical	4,40	4,67	3,75
59	clinical	6,80	4,00	3,50
60	clinical	5,60	2,00	2,00
